# Supplementary material for: Therapeutic Effects of Sulforaphane on Helicobacter pylori-Infected Mice: Insights from High-Coverage Metabolomics and Lipidomics Analyses of Serum and Liver
Source: Int J Mol Sci. 2025 Aug 12;26(16):7791. doi: 10.3390/ijms26167791 (PMC12386524; doi:10.3390/ijms26167791)
Supplement: Supplementary file 1 [file ijms-26-07791-s001.zip]

Archive with 1 entries (1 files):
- ijms-3742140-supplementary.pdf
